# Supplementary material for: Effects of Subconjunctival Bevacizumab and Ranibizumab on Corneal and Systemic Oxidative Stress Biomarkers in an Alkali Injury Model
Source: Life (Basel). 2026 Mar 17;16(3):488. doi: 10.3390/life16030488 (PMC13027824; doi:10.3390/life16030488)
Supplement: Supplementary file 1 [file life-16-00488-s001.zip]

Archive with 1 entries (1 files):
- life-4084482-supplementary.pdf
